# Supplementary material for: Geometric Morphometric Wing Analysis of Avian Malaria Vector, Culiseta longiareolata, from Two Locations in Algeria
Source: Insects. 2022 Nov 8;13(11):1031. doi: 10.3390/insects13111031 (PMC9693553; doi:10.3390/insects13111031)
Supplement: Supplementary file 1 [file insects-13-01031-s001.zip]

Archive with 1 entries (1 files):
- insects-1943296-supplementary.pdf
